# Supplementary material for: Genomic Characterization of IMP-Producing Pseudomonas aeruginosa in Bulgaria Reveals the Emergence of IMP-100, a Novel Plasmid-Mediated Variant Coexisting with a Chromosomal VIM-4
Source: Microorganisms. 2023 Sep 9;11(9):2270. doi: 10.3390/microorganisms11092270 (PMC10537328; doi:10.3390/microorganisms11092270)
Supplement: Supplementary file 1 [file microorganisms-11-02270-s001.zip]

Archive with 1 entries (1 files):
- microorganisms-2554947-supplementary.xlsx
